# Supplementary material for: Development of an Optimized Clearing Protocol to Examine Adipocyte Subpopulations in White Adipose Tissue
Source: Methods Protoc. 2021 Jun 2;4(2):39. doi: 10.3390/mps4020039 (PMC8293430; doi:10.3390/mps4020039)
Supplement: Supplementary file 1 [file mps-04-00039-s001.zip]

Archive with 1 entries (1 files):
- mps-1223619-supplementary.pdf
